# Supplementary material for: Metabolome Alterations Linking Sugar-Sweetened Beverage Intake with Dyslipidemia in Youth: The Exploring Perinatal Outcomes among CHildren (EPOCH) Study
Source: Metabolites. 2022 Jun 17;12(6):559. doi: 10.3390/metabo12060559 (PMC9228193; doi:10.3390/metabo12060559)
Supplement: Supplementary file 1 [file metabolites-12-00559-s001.zip]

Archive with 1 entries (1 files):
- metabolites-1690822-supplementary.pdf
